# Supplementary material for: Grain yield loss and seed nutritional quality alteration in faba bean (Vicia faba L.) caused by the stem borer Lixus algirus L. (Coleoptera: Curculionidae)
Source: Front Insect Sci. 2025 Oct 30;5:1666457. doi: 10.3389/finsc.2025.1666457 (PMC12611734; doi:10.3389/finsc.2025.1666457)
Supplement: Supplementary file 1 [file Table1.xlsx]

## Sheet: Sheet1
Marchouch Weather Station Data
	AVG TEMP (C°)	MAX TEMP (C°)	MIN TEMP (C°)	SUM RAINFALL (mm)
2019-06-01 00:00:00	19.63	37.77	8	0
2019-05-01 00:00:00	20.33	39.33	7.2	0
2019-04-01 00:00:00	14.57	32.82	4.13	25
2019-03-01 00:00:00	14.55	29.51	2.97	28.8
2019-02-01 00:00:00	11.73	26.87	-0.2	20
2019-01-01 00:00:00	9.35	20.36	-2.47	29.2
2020-06-01 00:00:00	20.58	35.65	10.63	0.8
2020-05-01 00:00:00	20.07	39.57	9.64	40
2020-04-01 00:00:00	15.89	26.17	4.11	20.6
2020-03-01 00:00:00	13.73	31.49	2.52	67.6
2020-02-01 00:00:00	14.2	29.51	4.09	2.6
2020-01-01	10.17	22.6	0.44	24
