# Supplementary material for: Grain yield loss and seed nutritional quality alteration in faba bean (Vicia faba L.) caused by the stem borer Lixus algirus L. (Coleoptera: Curculionidae)
Source: Front Insect Sci. 2025 Oct 30;5:1666457. doi: 10.3389/finsc.2025.1666457 (PMC12611734; doi:10.3389/finsc.2025.1666457)
Supplement: Supplementary file 2 [file Table2.xlsx]

## Sheet: Sheet1
Sample name	Treament	REP	Year	Zn (mg/kg)	Fe (mg/kg)	Mn (mg/kg)	Cu (mg/kg)	Mg (mg/kg)	Ca (mg/kg)	Na (mg/kg)	Ni (mg/kg)	B (mg/kg)	[N%]	[P%]	[K%]	Protein (mg/g)	Sugar	Lipid	Protein ND	Moisture ND	CrudeFibre ND	Ash ND	Starch ND	TPC(mg/ml)	TFC(mg/ml)	Vicine (mg/g)	Convicine (mg/g)	Aspartic acid	4-Hydroxyprolin	Glutamic acid	Threonin	Alanin	Valin	Glutamin	Lysin	Histidin	Leucin	Arginin	Tyrosin	Isoleucin	Phenylalanin	Perimeter (mm2)	Length (mm)	Width (mm	100-Seed weight	Cooking Time (min)
C1 Infested 2019	Infested	1	2019	24.0278	48.682	250.734	55.0538	153.244	429.989	5765.22	2.5536	6.85647	4.34	0.66	1.35	275.625	1.62689	0.0035	24.38	7.92	30.34	2.83	4.73	106.119	4.918	9.36153	2.9518	28.4868	10.3158	100.647	31.6854	50.8806	15.5826	192.191	178.958	100.87	6917.31	1427.51	679.711	7423.67	2335.19	69.4088	20.0467	13.7852	144.377	24.1291
C3 Infested 2019	Infested	2	2019	35.0401	72.5937	333.538	73.62	166.933	410.025	4807.07	3.79362	8.02037	4.14	0.61	1.33	260.625	1.51578	0.0025	26.41	6.98	27.95	2.29	5.15	80.049	2.442	9.10229	3.40212	29.1078	10.035	91.0386	37.9314	61.0092	42.3432	234.445	230.816	107.104	10843.7	1935.32	250.607	6378.01	3433.09	67.994	19.3154	13.5836	127.038	71.0872
C5 Infested 2019	Infested	3	2019	26.3737	57.0026	318.406	92.1771	167.862	381.107	5147.88	2.07613	7.54083	3.97	0.57	1.27	284.375	2.82022	0.0044	23.05	8.31	33.12	3.42	5.37	75.905	1.94	13.672138665599999	4.299583999999999	27.5202	9.9918	97.2702	33.0048	49.4262	16.2648	191.992	186.428	85.518	7662.64	1402.65	328.534	8077.46	2337.23	68.5444	19.5786	13.7946	128.736	27.2295
C2 Infested 2020	Infested	1	2020	23.7058	48.0389	201.083	23.7229	92.6706	241.879	3225.91	2.61452	7.55105	4.72	0.58	1.21	281.875	1.85578	0.004	25.68	8.26	30.56	3.16	4.79	83.489	3.481	9.38543	3.64373	21.0654	10.0116	77.0958	29.4984	44.5194	24.9822	180.275	174.069	77.6574	8800.9	1749.03	407.858	9035.26	2720.25	71.6041	20.5963	14.3275	130.887	57.8231
C4 Infested 2020	Infested	2	2020	29.1696	62.0487	191.4	42.018	69.2958	118.982	2606.64	2.89518	8.71043	3.83	0.51	1.28	225.625	2.64467	0.005	23.24	9.08	33.87	3.61	5.01	74.957	2.878	10.090986665600001	3.3809493344000003	25.6176	10.1592	91.5588	31.4784	50.2614	37.0404	195.165	186.219	72.144	8128.1	1226.06	213.575	8199.88	2390.76	69.9752	19.9638	13.8873	123.717	57.7917
C6 Infested 2020	Infested	3	2020	26.6724	55.2399	131.102	25.0718	34.0628	119.633	1283.88	2.61518	7.24057	3.67	0.52	1.27	245	1.84911	0.005	26.93	6.88	25.39	2.14	3.73	71.226	1.653	11.0819	3.6854186656000003	24.606	10.0476	72.3312	32.0112	45.3078	28.9404	190.379	173.857	75.168	6740.95	1360.08	310.717	6947.21	2132.89	68.2591	19.3422	13.8782	115.698	67.8626
C2 Non Infested 2019	Not infested	1	2019	49.9076	90.6331	532.756	94.8335	255.504	511.123	6599.34	3.51506	10.4407	3.72	0.57	1.17	280	1.13133	0.0029	25.39	7.13	30.17	2.77	4.92	66.272	1.941	9.658399999999999	2.33921	22.6494	10.2366	76.0374	30.3822	47.6118	35.8524	197.123	185.798	90.1782	9712.13	903.758	241.828	10149.2	3153.51	66.1132	18.6668	13.4393	95.3019	28.6174
C4 Non Infested 2019	Not infested	2	2019	42.3805	90.6623	450.841	85.4874	237.183	521.011	8638.36	2.86283	9.90934	4.5	0.65	1.33	186.875	2.36911	0.0036	22.76	6.84	31.28	2.03	5.47	74.468	1.501	9.44481	3.14427	26.4816	10.323	99.2556	34.9002	51.5934	23.7564	185.346	201.704	65.0286	5024.61	1452.37	256.828	4094.03	2822.56	67.2253	19.3857	13.417	98.717	49.1771
C6 Non Infested 2019	Not infested	3	2019	36.3794	76.2501	387.462	106.633	199.13	457.818	6265.2	3.04641	9.55722	3.67	0.49	1.22	197.5	1.04689	0.004	18.85	9.26	30.95	2.65	5.13	86.792	3.187	9.153599999999999	3.2846293344000004	24.0192	9.7416	83.2266	32.5962	49.6512	27.0036	191.842	182.083	70.515	3238.94	1221.59	267.828	7441.65	2104.65	66.2996	19.2238	13.1459	115.038	64.3907
C1 Non Infested 2020	Not infested	1	2020	36.8627	79.6476	383.619	85.4808	220.386	479.103	7483.68	3.35532	10.9267	4.85	0.68	1.23	283.125	0.655778	0.005	21.64	8.54	33.3	2.94	4.7	76.15	2.309	9.301653334400001	3.6019093343999997	21.1518	9.9288	83.7342	28.71	43.0272	27.8496	164.822	164.941	89.5086	4582.89	1305.44	243.632	8665.27	2717.35	68.7084	19.8149	13.6802	160.094	64.9774
C3 Non Infested 2020	Not infested	2	2020	41.9743	73.5263	418.806	79.466	196.901	484.504	6470.1	3.35717	10.3067	4.11	0.6	1.24	230	0.769111	0.003	26.3	8.55	32.86	3.88	4.79	81.93	2.309	11.199	4.583797334400001	22.1274	9.9018	78.4188	28.2528	45	28.3806	177.649	172.127	84.8124	8866.87	824.625	381.506	4768.4	2760.01	68.3484	19.6469	13.6651	86.3585	82.5357
C5 Non Infested 2020	Not infested	3	2020	29.8303	63.6855	401.21	82.47	65.2098	481.8	2471.2	3.79648	7.95626	4.03	0.55	1.3	151.875	1.42022	0.005	19.73	8.73	35.42	3.6	6.32	79.315	2.2	10.6098	3.3737813344000003	24.4764	10.026	74.1132	29.8998	46.701	30.2976	191.772	167.384	98.6958	7209.43	1240.77	537.169	4400.86	2404.15	69.1627	19.711	13.7939	87.566	32.2229
