# Supplementary material for: Grain yield loss and seed nutritional quality alteration in faba bean (Vicia faba L.) caused by the stem borer Lixus algirus L. (Coleoptera: Curculionidae)
Source: Front Insect Sci. 2025 Oct 30;5:1666457. doi: 10.3389/finsc.2025.1666457 (PMC12611734; doi:10.3389/finsc.2025.1666457)
Supplement: Supplementary file 3 [file Table3.xlsx]

## Sheet: 2019
Cage number	Year	Rep	Treatment	Total number of evaluated stems per plant	Total number of laying holes	Total number of exit holes	% infestation
C1	2019	1	Infested cage	6	11	2	100
C1	2019	2	Infested cage	6	18	4	100
C1	2019	3	Infested cage	6	17	3	100
C1	2019	4	Infested cage	5	13	4	100
C1	2019	5	Infested cage	5	17	6	100
C1	2019	6	Infested cage	6	22	4	100
C1	2019	7	Infested cage	5	13	6	100
C1	2019	8	Infested cage	5	26	6	100
C1	2019	9	Infested cage	9	30	10	100
C1	2019	10	Infested cage	3	20	0	0
C1	2019	11	Infested cage	7	42	2	100
C1	2019	12	Infested cage	5	31	1	100
C1	2019	13	Infested cage	6	32	0	0
C1	2019	14	Infested cage	6	43	3	100
C1	2019	15	Infested cage	6	42	3	100
C1	2019	16	Infested cage	5	49	0	0
C1	2019	17	Infested cage	6	38	0	0
C1	2019	18	Infested cage	5	34	1	100
C1	2019	19	Infested cage	7	23	7	100
C1	2019	20	Infested cage	7	16	3	100
C3	2019	1	Infested cage	5	25	5	100
C3	2019	2	Infested cage	7	21	6	100
C3	2019	3	Infested cage	7	21	7	100
C3	2019	4	Infested cage	7	33	6	100
C3	2019	5	Infested cage	6	21	6	100
C3	2019	6	Infested cage	7	25	9	100
C3	2019	7	Infested cage	8	28	3	100
C3	2019	8	Infested cage	8	17	6	100
C3	2019	9	Infested cage	4	11	2	100
C3	2019	10	Infested cage	4	7	4	100
C3	2019	11	Infested cage	6	12	5	100
C3	2019	12	Infested cage	7	26	6	100
C3	2019	13	Infested cage	6	12	6	100
C3	2019	14	Infested cage	7	17	8	100
C3	2019	15	Infested cage	4	11	5	100
C3	2019	16	Infested cage	7	31	10	100
C3	2019	17	Infested cage	6	9	6	100
C3	2019	18	Infested cage	6	13	6	100
C3	2019	19	Infested cage	5	11	5	100
C3	2019	20	Infested cage	5	12	4	100
C5	2019	1	Infested cage	8	45	14	100
C5	2019	2	Infested cage	6	20	5	100
C5	2019	3	Infested cage	5	23	7	100
C5	2019	4	Infested cage	5	17	7	100
C5	2019	5	Infested cage	7	18	5	100
C5	2019	6	Infested cage	6	18	8	100
C5	2019	7	Infested cage	5	9	4	100
C5	2019	8	Infested cage	6	11	6	100
C5	2019	9	Infested cage	8	11	8	100
C5	2019	10	Infested cage	5	13	6	100
C5	2019	11	Infested cage	6	19	7	100
C5	2019	12	Infested cage	10	36	12	100
C5	2019	13	Infested cage	4	17	6	100
C5	2019	14	Infested cage	4	18	5	100
C5	2019	15	Infested cage	5	24	7	100
C5	2019	16	Infested cage	3	17	4	100
C5	2019	17	Infested cage	6	11	6	100
C5	2019	18	Infested cage	6	20	6	100
C5	2019	19	Infested cage	6	22	6	100
C5	2019	20	Infested cage	4	10	3	100
C2	2019	1	Control	0	0	0	0
C2	2019	2	Control	0	0	0	0
C2	2019	3	Control	0	0	0	0
C2	2019	4	Control	0	0	0	0
C2	2019	5	Control	0	0	0	0
C2	2019	6	Control	0	0	0	0
C2	2019	7	Control	0	0	0	0
C2	2019	8	Control	0	0	0	0
C2	2019	9	Control	0	0	0	0
C2	2019	10	Control	0	0	0	0
C2	2019	11	Control	0	0	0	0
C2	2019	12	Control	0	0	0	0
C2	2019	13	Control	0	0	0	0
C2	2019	14	Control	0	0	0	0
C2	2019	15	Control	0	0	0	0
C2	2019	16	Control	0	0	0	0
C2	2019	17	Control	0	0	0	0
C2	2019	18	Control	0	0	0	0
C2	2019	19	Control	0	0	0	0
C2	2019	20	Control	0	0	0	0
C4	2019	1	Control	0	0	0	0
C4	2019	2	Control	0	0	0	0
C4	2019	3	Control	0	0	0	0
C4	2019	4	Control	0	0	0	0
C4	2019	5	Control	0	0	0	0
C4	2019	6	Control	0	0	0	0
C4	2019	7	Control	0	0	0	0
C4	2019	8	Control	0	0	0	0
C4	2019	9	Control	0	0	0	0
C4	2019	10	Control	0	0	0	0
C4	2019	11	Control	0	0	0	0
C4	2019	12	Control	0	0	0	0
C4	2019	13	Control	0	0	0	0
C4	2019	14	Control	0	0	0	0
C4	2019	15	Control	0	0	0	0
C4	2019	16	Control	0	0	0	0
C4	2019	17	Control	0	0	0	0
C4	2019	18	Control	0	0	0	0
C4	2019	19	Control	0	0	0	0
C4	2019	20	Control	0	0	0	0
C6	2019	1	Control	0	0	0	0
C6	2019	2	Control	0	0	0	0
C6	2019	3	Control	0	0	0	0
C6	2019	4	Control	0	0	0	0
C6	2019	5	Control	0	0	0	0
C6	2019	6	Control	0	0	0	0
C6	2019	7	Control	0	0	0	0
C6	2019	8	Control	0	0	0	0
C6	2019	9	Control	0	0	0	0
C6	2019	10	Control	0	0	0	0
C6	2019	11	Control	0	0	0	0
C6	2019	12	Control	0	0	0	0
C6	2019	13	Control	0	0	0	0
C6	2019	14	Control	0	0	0	0
C6	2019	15	Control	0	0	0	0
C6	2019	16	Control	0	0	0	0
C6	2019	17	Control	0	0	0	0
C6	2019	18	Control	0	0	0	0
C6	2019	19	Control	0	0	0	0
C6	2019	20	Control	0	0	0	0

## Sheet: 2020
Cage number	Year	Rep	Treatment	Total number of evaluated stems per plant	Total number of laying holes	Total number of exit holes	% infestation
C1	2020	1	Infested cage	11	16	1	100
C1	2020	2	Infested cage	9	16	5	100
C1	2020	3	Infested cage	4	6	1	100
C1	2020	4	Infested cage	5	7	1	100
C1	2020	5	Infested cage	6	16	2	100
C1	2020	6	Infested cage	6	7	0	0
C1	2020	7	Infested cage	6	10	4	100
C1	2020	8	Infested cage	3	6	2	100
C1	2020	9	Infested cage	4	7	0	0
C1	2020	10	Infested cage	5	5	1	100
C1	2020	11	Infested cage	7	28	7	100
C1	2020	12	Infested cage	5	12	5	100
C1	2020	13	Infested cage	4	11	4	100
C1	2020	14	Infested cage	7	21	4	100
C1	2020	15	Infested cage	5	11	6	100
C1	2020	16	Infested cage	6	19	5	100
C1	2020	17	Infested cage	8	21	7	100
C1	2020	18	Infested cage	7	3	5	100
C1	2020	19	Infested cage	7	12	4	100
C1	2020	20	Infested cage	5	11	6	100
C3	2020	1	Infested cage	4	9	4	100
C3	2020	2	Infested cage	7	28	7	100
C3	2020	3	Infested cage	3	10	2	100
C3	2020	4	Infested cage	8	25	10	100
C3	2020	5	Infested cage	5	15	10	100
C3	2020	6	Infested cage	5	14	5	100
C3	2020	7	Infested cage	4	20	7	100
C3	2020	8	Infested cage	5	13	4	100
C3	2020	9	Infested cage	2	0	0	0
C3	2020	10	Infested cage	4	5	1	100
C3	2020	11	Infested cage	13	11	2	100
C3	2020	12	Infested cage	3	2	1	100
C3	2020	13	Infested cage	4	10	2	100
C3	2020	14	Infested cage	4	3	3	100
C3	2020	15	Infested cage	6	19	8	100
C3	2020	16	Infested cage	4	2	2	100
C3	2020	17	Infested cage	5	9	4	100
C3	2020	18	Infested cage	5	14	4	100
C3	2020	19	Infested cage	5	30	3	100
C3	2020	20	Infested cage	3	42	7	100
C5	2020	1	Infested cage	6	5	3	100
C5	2020	2	Infested cage	4	2	2	100
C5	2020	3	Infested cage	2	0	0	0
C5	2020	4	Infested cage	7	18	8	100
C5	2020	5	Infested cage	4	3	1	100
C5	2020	6	Infested cage	5	16	3	100
C5	2020	7	Infested cage	9	27	8	100
C5	2020	8	Infested cage	6	14	3	100
C5	2020	9	Infested cage	3	3	2	100
C5	2020	10	Infested cage	4	4	2	100
C5	2020	11	Infested cage	4	10	1	100
C5	2020	12	Infested cage	8	20	5	100
C5	2020	13	Infested cage	9	16	5	100
C5	2020	14	Infested cage	3	5	0	0
C5	2020	15	Infested cage	7	20	5	100
C5	2020	16	Infested cage	6	18	8	100
C5	2020	17	Infested cage	5	23	5	100
C5	2020	18	Infested cage	2	0	0	100
C5	2020	19	Infested cage	1	9	3	100
C5	2020	20	Infested cage	6	21	8	100
C2	2020	1	Control	0	0	0	0
C2	2020	2	Control	0	0	0	0
C2	2020	3	Control	0	0	0	0
C2	2020	4	Control	0	0	0	0
C2	2020	5	Control	0	0	0	0
C2	2020	6	Control	0	0	0	0
C2	2020	7	Control	0	0	0	0
C2	2020	8	Control	0	0	0	0
C2	2020	9	Control	0	0	0	0
C2	2020	10	Control	0	0	0	0
C2	2020	11	Control	0	0	0	0
C2	2020	12	Control	0	0	0	0
C2	2020	13	Control	0	0	0	0
C2	2020	14	Control	0	0	0	0
C2	2020	15	Control	0	0	0	0
C2	2020	16	Control	0	0	0	0
C2	2020	17	Control	0	0	0	0
C2	2020	18	Control	0	0	0	0
C2	2020	19	Control	0	0	0	0
C2	2020	20	Control	0	0	0	0
C4	2020	1	Control	0	0	0	0
C4	2020	2	Control	0	0	0	0
C4	2020	3	Control	0	0	0	0
C4	2020	4	Control	0	0	0	0
C4	2020	5	Control	0	0	0	0
C4	2020	6	Control	0	0	0	0
C4	2020	7	Control	0	0	0	0
C4	2020	8	Control	0	0	0	0
C4	2020	9	Control	0	0	0	0
C4	2020	10	Control	0	0	0	0
C4	2020	11	Control	0	0	0	0
C4	2020	12	Control	0	0	0	0
C4	2020	13	Control	0	0	0	0
C4	2020	14	Control	0	0	0	0
C4	2020	15	Control	0	0	0	0
C4	2020	16	Control	0	0	0	0
C4	2020	17	Control	0	0	0	0
C4	2020	18	Control	0	0	0	0
C4	2020	19	Control	0	0	0	0
C4	2020	20	Control	0	0	0	0
C6	2020	1	Control	0	0	0	0
C6	2020	2	Control	0	0	0	0
C6	2020	3	Control	0	0	0	0
C6	2020	4	Control	0	0	0	0
C6	2020	5	Control	0	0	0	0
C6	2020	6	Control	0	0	0	0
C6	2020	7	Control	0	0	0	0
C6	2020	8	Control	0	0	0	0
C6	2020	9	Control	0	0	0	0
C6	2020	10	Control	0	0	0	0
C6	2020	11	Control	0	0	0	0
C6	2020	12	Control	0	0	0	0
C6	2020	13	Control	0	0	0	0
C6	2020	14	Control	0	0	0	0
C6	2020	15	Control	0	0	0	0
C6	2020	16	Control	0	0	0	0
C6	2020	17	Control	0	0	0	0
C6	2020	18	Control	0	0	0	0
C6	2020	19	Control	0	0	0	0
C6	2020	20	Control	0	0	0	0

## Sheet: Summ
Treatment	Year	Total number of evaluated stems/ Average per plant	Total number of laying holes/ Average LH	Total number of exit holes/Average of EH	% infested plants
Infested cage	2019	353 / 5.88	1279 / 21.31	312 / 5.2	93
	2020	320 / 5.33	776 / 10.65	180 / 1.14	81.66

## Sheet: 2020 row data
							PARAMETRE D INFESTATION DE 3 CAGES INFESTER
Plot	Plante		nbr tiges	Dechet	nbr trous de ponte	nbr larve	nbr pupe	nbr trous de sortie	Adulte		Plot	Plante		nbr tiges	Dechet	nbr trous de ponte	nbr larve	nbr pupe	nbr trous de sortie	Adulte		Plot	Plante		nbr tiges	Dechet	nbr trous de ponte	nbr larve	nbr pupe	nbr trous de sortie	Adulte
C2 Infester	1		11	1	5						C4 Infester	1		4								C6 Infester	1		6		1
C2 Infester											C4 Infester				1	3			2			C6 Infester				1	1			1
C2 Infester					1						C4 Infester				1	2			1			C6 Infester				1	2				1
C2 Infester											C4 Infester				1	4			1			C6 Infester				1	1				1
C2 Infester											C4 Infester	2		7	1	2			1			C6 Infester
C2 Infester				1	1				1		C4 Infester				1	4			1			C6 Infester
C2 Infester											C4 Infester				1	3			1	1		C6 Infester	2		4	1	1			1
C2 Infester					1						C4 Infester				1	8			1			C6 Infester				1	1			1
C2 Infester					3						C4 Infester											C6 Infester
C2 Infester					3						C4 Infester				1	7			1			C6 Infester
C2 Infester					2						C4 Infester				1	4			1			C6 Infester	3		2
C2 Infester	2		9								C4 Infester	3		3	1	3			1			C6 Infester
C2 Infester					2						C4 Infester				1	3						C6 Infester	4		7	1	2			1
C2 Infester				1	2				1		C4 Infester				1	4			1			C6 Infester				1	7			1	2
C2 Infester				1	3				1		C4 Infester	4		8	1	1			1			C6 Infester				1	1			1
C2 Infester											C4 Infester				1	3			1			C6 Infester				1	5			1
C2 Infester					2						C4 Infester				1	5			1			C6 Infester
C2 Infester				1	2			1			C4 Infester				1	2			1			C6 Infester				1	1			1
C2 Infester				1	4				1		C4 Infester				1	6			1			C6 Infester				1	2			1
C2 Infester				1	1				1		C4 Infester				1	2			1			C6 Infester	5		4	1	1			1
C2 Infester	3		4		2						C4 Infester				1	3			2			C6 Infester
C2 Infester					2						C4 Infester					3			2			C6 Infester					2
C2 Infester					1						C4 Infester	5		5	1	2			1	1		C6 Infester
C2 Infester				1	1			1			C4 Infester				1	2			2			C6 Infester	6		5	1	4			1
C2 Infester	4		5		2						C4 Infester				1	2			3			C6 Infester				1	1			1
C2 Infester					1						C4 Infester				1	4			1			C6 Infester				1	5	1
C2 Infester				1	1				1		C4 Infester				1	5			2			C6 Infester				1	6			1
C2 Infester					2						C4 Infester	6		5	1	2			1			C6 Infester
C2 Infester					1						C4 Infester				1	1			1			C6 Infester	7		9	1	3			1
C2 Infester	5		6		1						C4 Infester				1	3			1			C6 Infester				1	5				1
C2 Infester				1	2				1		C4 Infester				1	3			1			C6 Infester				1	2			1
C2 Infester				1	1				1		C4 Infester				1	5			1			C6 Infester				1	3			1
C2 Infester					4						C4 Infester	7		4	1	6			1	1		C6 Infester				1	4			2
C2 Infester					4						C4 Infester				1	4			2			C6 Infester				1	1			1
C2 Infester					4						C4 Infester				1	7			2			C6 Infester				1	4
C2 Infester	6		6		2						C4 Infester				1	3			1			C6 Infester				1	5			1
C2 Infester											C4 Infester	8		5	1	5			1			C6 Infester
C2 Infester					1						C4 Infester											C6 Infester	8		6		1
C2 Infester						L INCONU					C4 Infester				1	2			1			C6 Infester					3
C2 Infester					2						C4 Infester				1	3			1			C6 Infester				1	2			1
C2 Infester					2						C4 Infester				1	3			1			C6 Infester				1	1			1
C2 Infester	7		6	1	1			1			C4 Infester	9		2								C6 Infester					2
C2 Infester				1	2						C4 Infester											C6 Infester				1	5			1
C2 Infester											C4 Infester	10		4								C6 Infester	9		3
C2 Infester				1	3			1			C4 Infester											C6 Infester				1	1			1
C2 Infester				1	2			1			C4 Infester				1	5			1			C6 Infester				1	2			1
C2 Infester				1	2			1			C4 Infester											C6 Infester	10		4	1	1
C2 Infester	8		3	1	2			1			C4 Infester	11		13								C6 Infester				1	1			1
C2 Infester					3						C4 Infester				1	2						C6 Infester				1	4
C2 Infester				1	1			1			C4 Infester				1	2			1			C6 Infester				1	4			1
C2 Infester	9		4	1	2	1					C4 Infester					3						C6 Infester	11		4
C2 Infester				1	2						C4 Infester					1						C6 Infester
C2 Infester					2						C4 Infester											C6 Infester				1	3			1
C2 Infester					1						C4 Infester											C6 Infester				1	7
C2 Infester	10		5	1	2				1		C4 Infester											C6 Infester	12		8
C2 Infester											C4 Infester				1	2						C6 Infester
C2 Infester											C4 Infester				1	1			1			C6 Infester				1	1			1
C2 Infester					1						C4 Infester											C6 Infester				1	4			1
C2 Infester				1	2						C4 Infester											C6 Infester				1	4			1
C2 Infester	11		7	1	1			1			C4 Infester											C6 Infester					4
C2 Infester				1	5						C4 Infester	12		3	1	2				1		C6 Infester				1	3			1
C2 Infester											C4 Infester											C6 Infester				1	4			1
C2 Infester				1	7			1	1		C4 Infester											C6 Infester	13		9
C2 Infester				1	3				1		C4 Infester	13		4	1	4						C6 Infester					3
C2 Infester				1	4				2		C4 Infester				1	2			1			C6 Infester				1	3			1
C2 Infester				1	8			1			C4 Infester				1	1			1			C6 Infester				1	1			1
C2 Infester	12		5	1	1			1			C4 Infester					3						C6 Infester				1	1			1
C2 Infester				1	2			1			C4 Infester	14		4	1	1			1			C6 Infester					3
C2 Infester				1	3			1			C4 Infester											C6 Infester				1	1			1
C2 Infester				1	5			1			C4 Infester				1	1				1		C6 Infester				1	1			1
C2 Infester				1	1				1		C4 Infester				1	1				1		C6 Infester				1	3
C2 Infester	13		4	1	3			1			C4 Infester	15		6	1	3			1			C6 Infester	14		3
C2 Infester				1	2			1	1		C4 Infester											C6 Infester					2
C2 Infester				1	3						C4 Infester				1	5			1	1		C6 Infester					3
C2 Infester				1	3			1			C4 Infester				1	2			1			C6 Infester	15		7
C2 Infester	14		7								C4 Infester				1	3				2		C6 Infester					5
C2 Infester				1	4			1			C4 Infester				1	6			1	1		C6 Infester				1	2			1
C2 Infester				1	5				1		C4 Infester	16		4								C6 Infester				1	5			2
C2 Infester				1	2		1	1			C4 Infester											C6 Infester
C2 Infester					4						C4 Infester											C6 Infester				1	7			1
C2 Infester					3						C4 Infester				1	2		1	2			C6 Infester				1	1			1
C2 Infester				1	3			1			C4 Infester	17		5	1	2			1			C6 Infester	16		6	1	2			1
C2 Infester	15		5	1	2			1			C4 Infester				1	1			1			C6 Infester				1	4			1	1
C2 Infester				1	2			1			C4 Infester											C6 Infester				1	3			1	1
C2 Infester				1	2			1			C4 Infester				1	2			1			C6 Infester				1	1			1
C2 Infester				1	3			2			C4 Infester				1	4				1		C6 Infester				1	4			1
C2 Infester				1	2			1			C4 Infester	18		5		1						C6 Infester				1	4			1
C2 Infester	16		6	1	1			1			C4 Infester				1	3			1			C6 Infester	17		5	1	1		1
C2 Infester				1	3			1			C4 Infester				1	6			1			C6 Infester				1	5				1
C2 Infester				1	6						C4 Infester				1	2			1			C6 Infester				1	8		1		2
C2 Infester				1	1			1			C4 Infester				1	2			1			C6 Infester
C2 Infester				1	7			1			C4 Infester	19		5		1						C6 Infester				1	9			2
C2 Infester				1	1			1			C4 Infester				1	6			1			C6 Infester	18		2
C2 Infester	17		8	1	1		1				C4 Infester				1	9			1			C6 Infester
C2 Infester				1	4				1		C4 Infester				1	6			1			C4 Infester	19		1	1	9			2	1
C2 Infester				1	4		1	1	1		C4 Infester					8						C4 Infester	20		6	1	2			1
C2 Infester					1						C4 Infester	20		3	1	15		1	2			C4 Infester					3			1
C2 Infester				1	1				1		C4 Infester				1	14			1	1		C4 Infester				1	2			2
C2 Infester				1	1				1		C4 Infester				1	13			3			C4 Infester				1	3			1
C2 Infester				1	3			1						99								C4 Infester				1	5			1
C2 Infester				1	6				1													C4 Infester				1	6			2
C2 Infester	18		7	1	2			1
C2 Infester				1	1			1																	101
C2 Infester				1	3			1
C2 Infester
C2 Infester
C2 Infester				1	3
C2 Infester				1	4			2
C2 Infester	19		7	1	1				1
C2 Infester				1	4			2
C2 Infester
C2 Infester				1	3				1
C2 Infester
C2 Infester
C2 Infester				1	4			1
C2 Infester	20		5		2
C2 Infester				1	3		1		1
C2 Infester				1	1			2	1
C2 Infester				1	3			1	1
C2 Infester					2
			120
					Treatment	Total number of stems evaluated	Total number of laying holes	% of infested plant	Average / total number of exit holes	Total adults / 0.
					Infested cage	320 (5.33)	776 (3.03)	88.71%	180 (1.14)	49 (1.08)
